# Supplementary material for: Eastern Australian estuaries will transition to tidal flood regimes in coming decades
Source: Camb Prism Coast Futur. 2024 Oct 4;2:e12. doi: 10.1017/cft.2024.12 (PMC12337581; doi:10.1017/cft.2024.12)
Supplement: Hague et al. supplementary material [file S275472052400012Xsup001.csv]

number	Site	LAT	MTL	HAT	AHAT	MHAT	TR	Minor_OFT	Moderate_OFT	Major_OFT	latitude	longitude	SHORT_NAME	STATE	FB_Minor-HAT	FB_Minor-AHAT	FB_Minor-MHAT	FB_Moderate-HAT	FB_Moderate-AHAT	FB_Moderate-MHAT	FB_Major-HAT	FB_Major-AHAT	FB_Major-MHAT	Minor_EY	Moderate_EY	Major_EY	HAT_EY	AHAT_EY	MHAT_EY	start	end	complete	datayears	annmax_minor_EY	annmax_moderate_EY	annmax_major_EY	annmax_HAT_EY	annmax_AHAT_EY	annmax_MHAT_EY
40812	Moggill Alert	-0.749448452	0.357857496	1.869092853	1.798544874	1.610154639	2.618541305	10	13	15.5	-27.5861	152.8578	Moggill	qld	8.130907147	8.201455126	8.389845361	11.13090715	11.20145513	11.38984536	13.63090715	13.70145513	13.88984536	0	0	0	23.09	26.01	41.13	25/07/2005 1:00	31/12/2022 23:00	0.8	13.95	0	0	0	0.555555556	0.611111111	0.888888889
509440	Barrack St Jetty	0.406334861	0.871383539	1.355978305	1.319497211	1.198818155	0.949643444	1.6	2	2.5	-31.9597	115.8572	Perth	wa	0.244021695	0.280502789	0.401181845	0.644021695	0.680502789	0.801181845	1.144021695	1.180502789	1.301181845	2.03	0	0	26.32	38.26	98.22	22/05/2008 11:00	31/12/2022 23:00	0.96	14.03	0.866666667	0	0	1	1	1
539136	Barnetts Road Alert	-0.492727665	0.234290494	1.312743808	1.277538345	1.021441827	1.805471473	4	5	6	-24.5181	151.9617	Baffle Creek	qld	2.687256192	2.722461655	2.978558173	3.687256192	3.722461655	3.978558173	4.687256192	4.722461655	4.978558173	0	0	0	61.48	67.83	218.02	7/11/2012 7:00	31/12/2022 23:00	0.83	8.4	0	0	0	0.9	0.9	1
540037	Mooloolaba Tide Tm	-0.047448281	0.986929829	2.179533579	2.15357813	2.03780928	2.22698186	2.2	2.35	2.6	-26.6842	153.1331	Mooloolaba	qld	0.020466421	0.04642187	0.16219072	0.170466421	0.19642187	0.31219072	0.420466421	0.44642187	0.56219072	2.63	0.24	0	3.86	6.37	25.29	3/07/2005 23:00	31/12/2022 23:00	0.96	16.84	0.611111111	0.222222222	0	0.722222222	0.888888889	1
540094	Picnic Point Alert	-0.399468095	0.162730222	1.039425344	1.011067348	0.901076227	1.438893439	1.25	1.5	1.65	-26.6444	153.0825	Picnic Point (Maroochy River)	qld	0.210574656	0.238932652	0.348923773	0.460574656	0.488932652	0.598923773	0.610574656	0.638932652	0.748923773	4.38	0.8	0.2	21.3	24.99	57.04	3/07/2005 23:00	31/12/2022 23:00	0.95	16.67	0.5	0.166666667	0.055555556	0.888888889	0.944444444	1
540095	Dunethin Rock Alert	-0.286707117	0.275469302	1.178938237	1.137384855	1.004018989	1.465645354	2.85	3.5	4.3	-26.5758	153.0092	Dunethin Rock	qld	1.671061763	1.712615145	1.845981011	2.321061763	2.362615145	2.495981011	3.121061763	3.162615145	3.295981011	0	0	0	9.92	14.66	51.99	3/07/2005 23:00	31/12/2022 23:00	0.9	15.79	0	0	0	0.722222222	0.777777778	1
540124	Deagon Alert	-1.031179879	0.055826526	1.4569408	1.407325865	1.293233469	2.488120678	1.9	2.5	3.4	-27.3358	153.0575	Deagon	qld	0.4430592	0.492674135	0.606766531	1.0430592	1.092674135	1.206766531	1.9430592	1.992674135	2.106766531	0.25	0	0	3.05	5.59	23.11	3/07/2005 23:00	31/12/2022 23:00	0.88	15.42	0.111111111	0	0	0.722222222	0.777777778	0.833333333
540129	Hemmant Alert	-1.029647038	0.041296965	1.27414201	1.246422763	1.158588632	2.303789048	1.8	2.2	2.5	-27.4503	153.125	Hemmant	qld	0.52585799	0.553577237	0.641411368	0.92585799	0.953577237	1.041411368	1.22585799	1.253577237	1.341411368	0.14	0	0	34.58	45.16	104.32	3/07/2005 23:00	31/12/2022 23:00	0.79	13.85	0.055555556	0	0	0.888888889	0.888888889	0.888888889
540130	Bowen Hills Alert	-0.92727676	0.168199553	1.68982473	1.62510877	1.46777002	2.61710149	2.3	2.7	3.3	-27.4436	153.0328	Bowen Hills	qld	0.61017527	0.67489123	0.83222998	1.01017527	1.07489123	1.23222998	1.61017527	1.67489123	1.83222998	0	0	0	1.03	3.34	12.84	3/07/2005 23:00	31/12/2022 23:00	0.8	13.98	0	0	0	0.166666667	0.277777778	0.666666667
540132	East Brisbane Alert	-0.827164818	0.135733614	1.566677724	1.53943491	1.394193065	2.393842543	2	2.8	3.5	-27.4911	153.0489	East Brisbane	qld	0.433322276	0.46056509	0.605806935	1.233322276	1.26056509	1.405806935	1.933322276	1.96056509	2.105806935	0	0	0	4.14	4.83	20.94	3/07/2005 23:00	31/12/2022 23:00	0.83	14.56	0	0	0	0.333333333	0.333333333	0.888888889
540198	Brisbane City Alert	-1.000124607	0.146445478	1.545518736	1.48804663	1.372204153	2.545643342	1.7	2.6	3.5	-27.4707	153.0341	Brisbane City	qld	0.154481264	0.21195337	0.327795847	1.054481264	1.11195337	1.227795847	1.954481264	2.01195337	2.127795847	1.28	0.39	0.2	3.14	7.36	26.98	3/07/2005 23:00	31/12/2022 23:00	0.82	14.42	0.166666667	0.055555556	0.055555556	0.388888889	0.888888889	0.944444444
540269	Monterey Keys Alert	-0.482300269	0.180159837	1.123614887	1.087005792	0.921621011	1.605915156	1.3	1.7	2.5	-27.8856	153.3381	Monterey Keys	qld	0.176385113	0.212994208	0.378378989	0.576385113	0.612994208	0.778378989	1.376385113	1.412994208	1.578378989	1.03	0	0	16.9	22.49	123.31	3/07/2005 23:00	31/12/2022 23:00	0.85	14.83	0.333333333	0	0	0.833333333	0.833333333	1
540274	Oxley Creek Mouth Alert	-0.798671328	0.21452119	1.630140642	1.567040028	1.412685309	2.42881197	2.5	3.5	5.5	-27.5261	152.9936	Graceville	qld	0.869859358	0.932959972	1.087314691	1.869859358	1.932959972	2.087314691	3.869859358	3.932959972	4.087314691	1.06	0.84	0.84	4.22	11.19	46.24	4/07/2005 1:00	31/12/2022 23:00	0.91	15.84	0.111111111	0.111111111	0.111111111	0.444444444	0.722222222	0.944444444
540286	Breakfast Creek Mouth Al	-0.958621503	0.087297396	1.560540633	1.489564531	1.360762549	2.519162136	1.7	2	2.3	-27.4431	153.0461	Breakfast Creek	qld	0.139459367	0.210435469	0.339237451	0.439459367	0.510435469	0.639237451	0.739459367	0.810435469	0.939237451	0.92	0.37	0.37	2.95	5.72	18.47	3/07/2005 23:00	31/12/2022 23:00	0.83	14.59	0.111111111	0.111111111	0.111111111	0.388888889	0.722222222	0.888888889
540310	Tewantin Alert	-0.128860658	0.226298003	0.809878407	0.790809591	0.704514459	0.938739065	1	1.3	1.8	-26.395	153.0408	Tewantin	qld	0.190121593	0.209190409	0.295485541	0.490121593	0.509190409	0.595485541	0.990121593	1.009190409	1.095485541	6.59	0	0	31.07	42.36	62.13	3/07/2005 23:00	31/12/2022 23:00	0.84	14.61	0.176470588	0	0	0.470588235	0.470588235	0.529411765
540318	Evandale Alert	-0.648142976	0.147088197	1.18263803	1.143379527	1.02143249	1.830781006	1.8	2	2.3	-28.005	153.4161	Evandale	qld	0.61736197	0.656620473	0.77856751	0.81736197	0.856620473	0.97856751	1.11736197	1.156620473	1.27856751	0	0	0	10.74	17.54	53.29	3/07/2005 23:00	31/12/2022 23:00	0.94	16.38	0	0	0	0.611111111	0.777777778	1
540319	Carrara Alert	-0.389525043	0.217599671	1.173775894	1.131713862	1.026503139	1.563300937	1.7	2.4	3.5	-28.0064	153.3667	Carrara	qld	0.526224106	0.568286138	0.673496861	1.226224106	1.268286138	1.373496861	2.326224106	2.368286138	2.473496861	0.99	0.37	0	34.04	42.08	76.99	3/07/2005 23:00	31/12/2022 23:00	0.93	16.35	0.166666667	0.055555556	0	0.777777778	0.777777778	0.777777778
540417	Murrumba Downs Alert	-0.892405646	0.014521448	1.085150376	1.056012384	0.973471942	1.977556023	2.5	3.2	3.7	-27.2881	153.0175	Murrumba Downs	qld	1.414849624	1.443987616	1.526528058	2.114849624	2.143987616	2.226528058	2.614849624	2.643987616	2.726528058	0	0	0	113.15	121.23	178.12	5/03/2007 16:00	31/12/2022 23:00	0.75	11.86	0	0	0	0.9375	0.9375	0.9375
540506	Bli Bli Alert	-0.241975897	0.310018666	1.180427059	1.128914617	1.014544291	1.422402956	2.7	3.2	3.8	-26.6336	153.0386	Bli Bli	qld	1.519572941	1.571085383	1.685455709	2.019572941	2.071085383	2.185455709	2.619572941	2.671085383	2.785455709	0	0	0	65.84	75.08	100.4	21/06/2011 23:00	31/12/2022 23:00	0.9	10.37	0	0	0	0.416666667	0.583333333	1
540548	Toombul (Nudgee Rd) Alert B	-0.844057963	0.061602669	1.458043538	1.420434312	1.261201169	2.302101501	2.3	2.8	3.2	-27.407	153.074	Toombul	qld	0.841956462	0.879565688	1.038798831	1.341956462	1.379565688	1.538798831	1.741956462	1.779565688	1.938798831	0	0	0	1.03	1.37	16.13	17/08/2013 14:00	31/12/2022 23:00	0.81	7.6	0	0	0	0.2	0.2	0.8
540645	Parklands Alert	-0.762612203	0.154032653	1.406991779	1.356497216	1.220394985	2.169603982	2.5	4	5	-27.6989	153.1925	Logan Parklands	qld	1.093008221	1.143502784	1.279605015	2.593008221	2.643502784	2.779605015	3.593008221	3.643502784	3.779605015	1.89	1.35	1.08	4.59	8.63	50.17	25/10/2013 5:00	31/12/2022 23:00	0.79	7.26	0.1	0.1	0.1	0.6	0.8	1
540682	Jindalee (Boat Ramp Park) Alert B	-0.397406481	0.426870408	1.759339136	1.714555233	1.588496343	2.156745617	6	8	10	-27.532	152.9287	Jindalee (Boat Ramp Park)	qld	4.240660864	4.285444767	4.411503657	6.240660864	6.285444767	6.411503657	8.240660864	8.285444767	8.411503657	3.53	2.65	1.76	18.53	19.41	26.47	13/06/2014 6:00	31/12/2022 23:00	0.78	6.71	0.111111111	0.111111111	0.111111111	0.111111111	0.111111111	0.222222222
540683	St Lucia Alert	-0.976213649	0.195144845	1.606842451	1.552448071	1.434538823	2.583056101	2.4	3.5	5.5	-27.504	153.0059	St Lucia	qld	0.793157549	0.847551929	0.965461177	1.893157549	1.947551929	2.065461177	3.893157549	3.947551929	4.065461177	0.19	0.19	0.19	2.14	4.09	22.78	13/06/2014 6:00	31/12/2022 23:00	0.92	7.83	0.111111111	0.111111111	0.111111111	0.333333333	0.666666667	1
540684	Brisbane Port Office Alert	-1.048257535	0.153895023	1.629682096	1.564861683	1.445601199	2.677939631	1.7	2.6	3.5	-27.4717	153.0308	Brisbane Port Office	qld	0.070317904	0.135138317	0.254398801	0.970317904	1.035138317	1.154398801	1.870317904	1.935138317	2.054398801	1.69	0.51	0.34	2.03	2.2	6.93	29/08/2014 6:00	31/12/2022 23:00	0.81	6.8	0.125	0.125	0.125	0.125	0.25	1
540685	Hawthorne Alert	-1.035466304	0.109811951	1.57347864	1.520777833	1.400146545	2.608944944	1.7	2.3	2.6	-27.4603	153.0536	Hawthorne	qld	0.12652136	0.179222167	0.299853455	0.72652136	0.779222167	0.899853455	1.02652136	1.079222167	1.199853455	0.69	0.23	0	1.38	1.61	8.3	13/11/2014 7:00	31/12/2022 23:00	0.85	6.92	0.111111111	0.111111111	0	0.222222222	0.333333333	0.777777778
540761	Golden Beach Tide Tm	0.127272462	0.621149851	1.318447151	1.286039351	1.199215728	1.191174689	1.65	1.95	2.6	-26.8335	153.12	Golden Beach	qld	0.331552849	0.363960649	0.450784272	0.631552849	0.663960649	0.750784272	1.281552849	1.313960649	1.400784272	0.18	0	0	22.63	30.47	59.51	5/04/2017 9:00	31/12/2022 23:00	0.99	5.68	0.166666667	0	0	1	1	1
558006	Mullumbimby (Brunswick River)	-0.545447093	0.176144982	1.2769799	1.241154314	1.120455345	1.822426992	2.5	3.5	4.5	-28.5528	153.4944	Mullumbimby	NSW	1.2230201	1.258845686	1.379544655	2.2230201	2.258845686	2.379544655	3.2230201	3.258845686	3.379544655	0.6	0.18	0.12	9.53	13.27	37.15	25/11/2005 22:00	31/12/2022 23:00	0.99	16.85	0.333333333	0.111111111	0.055555556	0.944444444	0.944444444	1
558010	Chinderah (Tweed River)	-0.397309358	0.174440767	0.978868087	0.949574181	0.846545682	1.376177445	1.3	1.7	2	-28.231	153.555	Chinderah	NSW	0.321131913	0.350425819	0.453454318	0.721131913	0.750425819	0.853454318	1.021131913	1.050425819	1.153454318	3.84	0.64	0.32	15.92	20.72	46.3	31/12/2005 13:00	31/12/2022 23:00	0.98	16.62	0.470588235	0.294117647	0.176470588	1	1	1
558014	Tumbulgum (Tweed River)	-0.314418207	0.192579702	1.005421757	0.976221095	0.867343028	1.319839964	1.4	1.8	2.5	-28.2769	153.4608	Tumbulgum	NSW	0.394578243	0.423778905	0.532656972	0.794578243	0.823778905	0.932656972	1.494578243	1.523778905	1.632656972	2.74	1.19	0.48	21.91	28.11	65.98	25/11/2005 23:00	31/12/2022 23:00	0.87	14.79	0.444444444	0.277777778	0.111111111	0.888888889	0.888888889	1
558020	Billinudgel (Marshalls Creek)	0.045265298	0.385592726	0.92550635	0.901256645	0.788624882	0.880241051	2.5	3	3.5	-28.5016	153.5268	Billinudgel	NSW	1.57449365	1.598743355	1.711375118	2.07449365	2.098743355	2.211375118	2.57449365	2.598743355	2.711375118	0.6	0.3	0.18	31.54	36.55	73.46	25/11/2005 22:00	31/12/2022 23:00	0.98	16.82	0.277777778	0.166666667	0.111111111	0.944444444	0.944444444	1
558022	Maclean (Clarence River)	-0.212216787	0.179401822	0.703785362	0.68283833	0.595926527	0.916002149	1.6	2.2	2.5	-29.4667	153.1833	Maclean	NSW	0.896214638	0.91716167	1.004073473	1.496214638	1.51716167	1.604073473	1.796214638	1.81716167	1.904073473	2.94	1.63	1.13	27.61	31.74	64.6	25/11/2005 23:00	31/12/2022 23:00	0.99	16.86	0.388888889	0.277777778	0.277777778	0.888888889	0.888888889	1
558060	Caravan Park (Wooli River)	-0.304340654	0.165734559	0.968883093	0.936754492	0.805488879	1.273223747	1.9	2.2	2.5	-29.8517	153.253	Wooli	NSW	0.931116907	0.963245508	1.094511121	1.231116907	1.263245508	1.394511121	1.531116907	1.563245508	1.694511121	0.13	0	0	12.54	17.4	54.52	25/11/2005 22:00	31/12/2022 23:00	0.96	16.34	0.111111111	0	0	0.888888889	1	1
559006	Macksville (Nambucca River)	-0.261705783	0.216612221	1.066469893	1.027666503	0.899253076	1.328175677	1.7	2.1	2.6	-30.7078	152.92	Macksville	NSW	0.633530107	0.672333497	0.800746924	1.033530107	1.072333497	1.200746924	1.533530107	1.572333497	1.700746924	1.07	0.5	0.13	28.7	38.87	88.47	25/11/2005 23:00	31/12/2022 23:00	0.98	16.79	0.388888889	0.222222222	0.111111111	0.888888889	0.888888889	0.944444444
559011	Urunga (Kalang River)	-0.251637195	0.206417917	1.030317135	1.000791523	0.904487779	1.28195433	1.5	2	2.4	-30.494	153.012	Urunga	NSW	0.469682865	0.499208477	0.595512221	0.969682865	0.999208477	1.095512221	1.369682865	1.399208477	1.495512221	0.73	0.06	0	23.21	28.85	61.79	25/11/2005 23:00	31/12/2022 23:00	0.97	16.53	0.388888889	0.055555556	0	0.944444444	0.944444444	0.944444444
559012	Coffs Harbour (Coffs Creek)	0.014866111	0.357991079	1.25963499	1.213544694	1.088956705	1.244768879	3		4.7	-30.2934	153.1163	Coffs Creek	NSW	1.74036501	1.786455306	1.911043295				3.44036501	3.486455306	3.611043295	0	0	0	16.64	22.59	51.38	25/11/2005 23:00	31/12/2022 23:00	0.97	16.61	0	0	0	0.888888889	0.888888889	0.944444444
559024	Repton (Bellinger River)	-0.260983318	0.259488663	1.191136994	1.153347173	1.007470773	1.452120311	2		3	-30.4417	153.0217	Repton	NSW	0.808863006	0.846652827	0.992529227				1.808863006	1.846652827	1.992529227	1.43	0	0.25	18.28	23.92	59.48	25/11/2005 22:00	31/12/2022 23:00	0.96	16.45	0.5	0	0.166666667	0.944444444	0.944444444	1
559040	Smithtown	-0.248224975	0.259194024	0.975162323	0.941540333	0.843911609	1.223387298	3.4	4	4.2	-31.0174	152.9461	Smithtown	NSW	2.424837677	2.458459667	2.556088391	3.024837677	3.058459667	3.156088391	3.224837677	3.258459667	3.356088391	1.34	0.43	0.06	24.38	29.14	57.91	25/11/2005 23:00	31/12/2022 23:00	0.97	16.59	0.277777778	0.166666667	0.055555556	0.944444444	0.944444444	1
560008	Croki Wharf (Manning River)	-0.139846445	0.235101449	0.953228976	0.916318175	0.750507263	1.093075421	1.5			-31.8783	152.5933	Croki	NSW	0.546771024	0.583681825	0.749492737							1.07	0	0	26.17	33.16	91.76	25/11/2005 23:00	31/12/2022 23:00	0.94	16.01	0.333333333	0	0	0.944444444	0.944444444	1
560018	Laurieton (Mill Street)	-0.320482276	0.091831128	0.722355731	0.695911598	0.624884384	1.042838007	1.1	1.5	1.7	-31.6558	152.7975	Laurieton	NSW	0.377644269	0.404088402	0.475115616	0.777644269	0.804088402	0.875115616	0.977644269	1.004088402	1.075115616	5.88	2.55	0.29	21.35	27.91	53.96	25/11/2005 22:00	31/12/2022 23:00	0.86	14.65	0.166666667	0.111111111	0.111111111	1	1	1
560027	Harrington Entrance (Manning River)	-0.409274269	0.163454595	1.189539343	1.146201841	0.995090821	1.598813613	1.9	2.2	2.8	-31.875	152.6883	Harrington	NSW	0.710460657	0.753798159	0.904909179	1.010460657	1.053798159	1.204909179	1.610460657	1.653798159	1.804909179	0	0	0	9.01	13.67	40.32	24/04/2008 19:00	31/12/2022 23:00	0.9	13.22	0	0	0	1	1	1
560057	Tuncurry (Point Rd)	-0.199159628	0.122483735	0.616129928	0.596197536	0.496685071	0.815289556	0.9	1.5	1.9	-32.1846	152.4906	Tuncurry(Point Rd)	NSW	0.283870072	0.303802464	0.403314929	0.883870072	0.903802464	1.003314929	1.283870072	1.303802464	1.403314929	1.58	0	0	17.63	21.14	62.85	25/11/2005 23:00	31/12/2022 23:00	0.97	16.61	0.333333333	0	0	0.888888889	0.944444444	0.944444444
561004	Webbs Ck Wisemans Ferry (Hawkesbury River)	-0.70648732	0.270355085	1.3957925	1.357930392	1.261808811	2.10227982		3.5	4.2	-33.3874	150.9823	Wisemans Ferry	NSW				2.1042075	2.142069608	2.238191189	2.8042075	2.842069608	2.938191189	0	0.88	0.67	10.86	15.24	32.23	25/11/2005 22:00	31/12/2022 23:00	0.9	15.32	0	0.111111111	0.111111111	0.888888889	0.944444444	0.944444444
561022	Hexham Bridge (Hunter River)	-0.60782038	0.168928409	1.18175323	1.145286176	1.043450377	1.78957361	1.9	2.9	3.8	-32.819	151.682	Hexham	NSW	0.71824677	0.754713824	0.856549623	1.71824677	1.754713824	1.856549623	2.61824677	2.654713824	2.756549623	0	0	0	8.69	13.29	38.8	25/11/2005 23:00	31/12/2022 23:00	0.96	16.36	0	0	0	1	1	1
561037	Raymond Terrace (Hunter River)	-0.448781142	0.218585784	1.19548885	1.161334153	1.06472772	1.644269992	2.5	3.1	3.5	-32.7667	151.75	Raymond Terrace	NSW	1.30451115	1.338665847	1.43527228	1.90451115	1.938665847	2.03527228	2.30451115	2.338665847	2.43527228	1.24	0	0	11.19	15.02	38.13	25/11/2005 23:00	31/12/2022 23:00	0.96	16.45	0.333333333	0	0	1	1	1
561039	Oakhampton Bridge (Hunter River)	0.357582683	0.659167161	1.233929678	1.19300628	1.112762431	0.876346996	7	10	11.8	-32.6951	151.5691	Oakhampton Br	NSW	5.766070322	5.80699372	5.887237569	8.766070322	8.80699372	8.887237569	10.56607032	10.60699372	10.68723757	2.58	0.27	0	47.72	51.18	61.57	25/11/2005 23:00	31/12/2022 23:00	0.94	16.08	0.388888889	0.055555556	0	0.944444444	0.944444444	0.944444444
561070	Belmont (Lake Macquarie)	-0.03724429	0.100906329	0.316401151	0.30508643	0.234518953	0.353645441	0.7	0.9	1.1	-33.0415	151.6541	Belmont	NSW	0.383598849	0.39491357	0.465481047	0.583598849	0.59491357	0.665481047	0.783598849	0.79491357	0.865481047	0.3	0.15	0	36.36	42.95	114.68	26/11/2005 20:00	31/12/2022 23:00	0.92	15.71	0.176470588	0.117647059	0	0.823529412	0.823529412	0.941176471
561088	Stockton Bridge (Hunter River)	-0.915058458	0.047323283	1.159079273	1.112812457	1.003191997	2.074137731	1.2	1.3	1.7	-32.8833	151.7833	Stockton	NSW	0.040920727	0.087187543	0.196808003	0.140920727	0.187187543	0.296808003	0.540920727	0.587187543	0.696808003	1.61	0.31	0	3.4	7.23	27.25	25/11/2005 23:00	31/12/2022 23:00	0.96	16.39	0.5	0.166666667	0	0.833333333	0.944444444	1
566011	Picnic Point (Georges River)	-0.572900663	0.194491609	1.200887338	1.16210179	1.06356037	1.773788001	2			-33.9833	151	Picnic Point (Georges River)	NSW	0.799112662	0.83789821	0.93643963							0.31	0	0	9.21	13.97	35.84	25/11/2005 23:00	31/12/2022 23:00	0.95	16.18	0.166666667	0	0	0.944444444	1	1
566012	Tempe Bridge (Cooks River)	-0.817405633	0.108989787	1.2316857	1.188507714	1.072367631	2.049091333	1.3			-33.9288	151.1565	Tempe Br	NSW	0.0683143	0.111492286	0.227632369							2.24	0	0	4.73	8.46	28.87	25/11/2005 23:00	22/12/2022 0:00	0.96	16.32	0.555555556	0	0	0.833333333	0.888888889	1
566045	Woronora Bridge (Woronora River)	-0.766957501	0.071668076	1.147586686	1.113184849	0.979099889	1.914544186	1.5	3.4	3.9	-34.0209	151.0499	Woronora Br	NSW	0.352413314	0.386815151	0.520900111	2.252413314	2.286815151	2.420900111	2.752413314	2.786815151	2.920900111	0.23	0	0	21.09	29.35	84.11	25/11/2005 22:00	31/12/2022 23:00	0.88	15	0.111111111	0	0	0.944444444	0.944444444	1
567044	Windsor Pwd (Hawkesbury River)	-0.052431531	0.448616118	1.198446832	1.169277694	1.07756517	1.250878363	5.8	7	12.2	-33.6049	150.8184	Windsor PWD	NSW	4.601553168	4.630722306	4.72243483	5.801553168	5.830722306	5.92243483	11.00155317	11.03072231	11.12243483	0.4	0.13	0	33.07	37.78	60.69	25/11/2005 23:00	31/12/2022 23:00	0.89	15.27	0.166666667	0.055555556	0	1	1	1
567098	North Richmond Wps (Hawkesbury River)	-0.286724313	0.062973101	0.58763731	0.569548434	0.49852239	0.874361623	3.8	7.9	10.5	-33.59	150.7142	North Richmond WPS	NSW	3.21236269	3.230451566	3.30147761	7.31236269	7.330451566	7.40147761	9.91236269	9.930451566	10.00147761	0.74	0.14	0	59.72	62.16	77.8	25/11/2005 22:00	31/12/2022 23:00	0.9	15.37	0.222222222	0.055555556	0	1	1	1
568198	Sussex Inlet	-0.038987343	0.205465001	0.726362864	0.701773528	0.615320772	0.765350207	0.9	1.2	1.8	-35.1711	150.5933	Sussex Inlet	NSW	0.173637136	0.198226472	0.284679228	0.473637136	0.498226472	0.584679228	1.073637136	1.098226472	1.184679228	3.83	0.23	0	21.83	28.36	64.14	25/11/2005 23:00	31/12/2022 23:00	0.92	15.65	0.277777778	0.055555556	0	0.666666667	0.777777778	0.833333333
568200	Island Point Rd (St Georges Basin)	0.137555248	0.246609224	0.372949622	0.362080529	0.310559103	0.235394374	1.2	1.5	1.8	-35.0989	150.5935	Island Point	NSW	0.827050378	0.837919471	0.889440897	1.127050378	1.137919471	1.189440897	1.427050378	1.437919471	1.489440897	3.16	0.35	0	72.7	81.48	132.05	6/06/2006 7:00	31/12/2022 23:00	0.72	11.96	0.117647059	0.058823529	0	0.647058824	0.647058824	0.823529412
58061	Woodburn (Cedar St)	0.55562023	1.072964531	1.776124515	1.739269376	1.626399703	1.220504285	3.2	3.7	4.2	-29.0734	153.3413	Woodburn	NSW	1.423875485	1.460730624	1.573600297	1.923875485	1.960730624	2.073600297	2.423875485	2.460730624	2.573600297	2.55	1.68	0.62	24.59	28.58	47.2	1/12/2005 14:00	31/12/2022 23:00	0.95	16.24	0.388888889	0.277777778	0.055555556	0.833333333	0.888888889	0.888888889
58175	Coraki (Richmond River)	0.62694121	1.148710022	1.796434994	1.755616196	1.582186946	1.169493785	3.4	5	5.7	-28.9883	153.2883	Coraki	NSW	1.603565006	1.644383804	1.817813054	3.203565006	3.244383804	3.417813054	3.903565006	3.944383804	4.117813054	5.18	1.23	0.86	28.42	31.93	58.81	26/11/2005 0:00	31/12/2022 23:00	0.96	16.48	0.666666667	0.222222222	0.166666667	0.833333333	0.888888889	1
58176	Lismore (Wilson River)	-0.276149364	0.305242348	0.99510565	0.964617511	0.81682823	1.271255014	4.2	7.2	9.7	-28.81	153.2733	Lismore	NSW	3.20489435	3.235382489	3.38317177	6.20489435	6.235382489	6.38317177	8.70489435	8.735382489	8.88317177	3.18	0.88	0.34	24.67	28.39	53.68	25/11/2005 22:00	31/12/2022 23:00	0.95	16.19	0.611111111	0.222222222	0.111111111	0.833333333	0.888888889	0.944444444
58178	Grafton (Clarence River)	-0.137715992	0.349559751	1.024869062	0.991651626	0.828986354	1.162585053	2.1	3.6	5.4	-29.6967	152.93	Grafton	NSW	1.075130938	1.108348374	1.271013646	2.575130938	2.608348374	2.771013646	4.375130938	4.408348374	4.571013646	4.31	1.94	1.03	21.01	25.75	71.35	25/11/2005 23:00	31/12/2022 23:00	0.98	16.74	0.5	0.333333333	0.277777778	0.888888889	0.888888889	1
58184	Bungawalbin Junction (Richmond River)	0.646820609	1.14422566	1.761677755	1.723031271	1.579980783	1.114857146	3	4.5	5	-29.0333	153.2783	Bungawalbin	NSW	1.238322245	1.276968729	1.420019217	2.738322245	2.776968729	2.920019217	3.238322245	3.276968729	3.420019217	6.86	1.93	1.43	31.36	36.1	60.73	25/11/2005 23:00	31/12/2022 23:00	0.96	16.4	0.722222222	0.277777778	0.277777778	0.833333333	0.833333333	0.944444444
58186	North Murwillumbah (Tweed River)	-0.381053166	0.18687657	1.077612694	1.042900875	0.918300676	1.45866586	3	4	4.8	-28.3274	153.402	North Murwillumbah	NSW	1.922387306	1.957099125	2.081699324	2.922387306	2.957099125	3.081699324	3.722387306	3.757099125	3.881699324	0.75	0.37	0.15	18.51	24.62	63.65	25/11/2005 22:00	31/12/2022 23:00	0.93	15.9	0.333333333	0.166666667	0.111111111	0.833333333	0.833333333	1
58188	Ulmarra (Clarence River)	-0.212835959	0.267947479	0.908648308	0.876443052	0.714440809	1.121484267	2.1	3.4	4.9	-29.6317	153.0283	Ulmarra	NSW	1.191351692	1.223556948	1.385559191	2.491351692	2.523556948	2.685559191	3.991351692	4.023556948	4.185559191	3.78	1.7	0.82	22.93	26.52	69.23	25/11/2005 23:00	31/12/2022 23:00	0.96	16.47	0.444444444	0.277777778	0.222222222	0.833333333	0.888888889	1
584019	Cunningham Arm At Bullock Island	-0.470002081	0.097431748	0.67630125	0.643080824	0.514219747	1.146303331	0.9	1.1	1.3	-37.8852	147.9731	Lakes Entrance	vic	0.22369875	0.256919176	0.385780253	0.42369875	0.456919176	0.585780253	0.62369875	0.656919176	0.785780253	1.01	0.46	0	16.41	23.92	76.9	12/08/2011 23:00	31/12/2022 23:00	0.97	11.02	0.25	0.166666667	0	1	1	1
59126	Bellingen (Bellinger River)	0.492115906	0.746662387	1.340332915	1.297438314	1.127579553	0.848217009	3.7	6.7	8.2	-30.4517	152.8983	Bellingen	NSW	2.359667085	2.402561686	2.572420447	5.359667085	5.402561686	5.572420447	6.859667085	6.902561686	7.072420447	1.16	0.13	0	29.67	36.01	73.7	1/12/2005 1:00	31/12/2022 23:00	0.93	15.95	0.277777778	0.111111111	0	0.944444444	0.944444444	1
59127	Kempsey Rd Bridge (Macleay River)	-0.293430365	0.278298424	1.05037261	1.01497902	0.899593012	1.343802975	4.5	5.7	6.6	-31.0833	152.8467	Kempsey	NSW	3.44962739	3.48502098	3.600406988	4.64962739	4.68502098	4.800406988	5.54962739	5.58502098	5.700406988	1.86	0.78	0.3	22.28	27.79	55.63	25/11/2005 22:00	31/12/2022 23:00	0.99	16.87	0.333333333	0.166666667	0.111111111	0.888888889	0.888888889	1
60119	Taree (Manning River)	-0.210666114	0.216081507	0.985546497	0.952691727	0.815421433	1.19621261	1.8	2.4	3.7	-31.915	152.4667	Taree	NSW	0.814453503	0.847308273	0.984578567	1.414453503	1.447308273	1.584578567	2.714453503	2.747308273	2.884578567	1.22	0.77	0.19	27.97	34.43	80.83	25/11/2005 23:00	31/12/2022 23:00	0.94	16.07	0.333333333	0.222222222	0.055555556	0.833333333	0.888888889	0.944444444
60120	Wingham (Manning River)	0.206745952	0.514113276	1.085180602	1.051841499	0.943157075	0.87843465	4.9	8.9	11.9	-31.8783	152.3717	Wingham	NSW	3.814819398	3.848158501	3.956842925	7.814819398	7.848158501	7.956842925	10.8148194	10.8481585	10.95684292	1.1	0.35	0	48.19	55.86	86.31	25/11/2005 23:00	31/12/2022 23:00	0.92	15.73	0.277777778	0.111111111	0	1	1	1
60124	Wauchope Rwy Br (Hastings River)	-0.621098274	0.123244275	1.074606038	1.050051976	0.958763145	1.695704312	2.5	4.3	5.5	-31.455	152.735	Wauchope	NSW	1.425393962	1.449948024	1.541236855	3.225393962	3.249948024	3.341236855	4.425393962	4.449948024	4.541236855	2.53	0.73	0.13	14.23	17.76	38.18	26/11/2005 12:00	31/12/2022 23:00	0.9	15.33	0.647058824	0.235294118	0.058823529	1	1	1
60133	Settlement Point (Hastings River)	-0.58950161	0.097062209	1.030489138	0.992174626	0.87259591	1.619990748	1.2	1.5	1.75	-31.4083	152.9	Settlement Point	NSW	0.169510862	0.207825374	0.32740409	0.469510862	0.507825374	0.62740409	0.719510862	0.757825374	0.87740409	1.34	0.36	0.24	8.27	12.16	40.37	25/11/2005 23:00	31/12/2022 23:00	0.98	16.71	0.388888889	0.166666667	0.055555556	0.944444444	0.944444444	1
61268	Maitland Belmore Bridge (Hunter River)	0.006735434	0.460964341	1.141879206	1.11157945	1.028772858	1.135143772	5.9	8.9	10.5	-32.73	151.555	Maitland Belmore Br	NSW	4.758120794	4.78842055	4.871227142	7.758120794	7.78842055	7.871227142	9.358120794	9.38842055	9.471227142	2.83	0.19	0	37.5	40.85	54.06	25/11/2005 23:00	31/12/2022 23:00	0.95	16.24	0.388888889	0.055555556	0	0.944444444	0.944444444	1
63280	Sackville (Hawkesbury River)	-0.454815835	0.265755755	1.236326331	1.184056798	1.073079468	1.691142166	4.6	7.3	9.7	-33.4933	150.8816	Sackville	NSW	3.363673669	3.415943202	3.526920532	6.063673669	6.115943202	6.226920532	8.463673669	8.515943202	8.626920532	0.98	0.63	0.14	24.73	35.98	80.76	25/11/2005 23:00	31/12/2022 23:00	0.91	15.54	0.055555556	0.055555556	0.055555556	0.888888889	0.944444444	0.944444444
66168	Milperra Bridge (Georges River)	-0.501795403	0.168173466	1.140920155	1.105447704	1.004509411	1.642715558	2	3.3	4.2	-33.9289	150.9831	Milperra	NSW	0.859079845	0.894552296	0.995490589	2.159079845	2.194552296	2.295490589	3.059079845	3.094552296	3.195490589	0.54	0.24	0.06	23.84	30.27	56.21	25/11/2005 22:00	31/12/2022 23:00	0.99	16.9	0.222222222	0.111111111	0.055555556	0.888888889	1	1
67094	Lower Portland (Hawkesbury River)	-0.173026645	0.755196092	1.90468465	1.871819935	1.752119043	2.077711295	4.6	6.1	7.6	-33.4377	150.8832	Lower Portland	NSW	2.69531535	2.728180065	2.847880957	4.19531535	4.228180065	4.347880957	5.69531535	5.728180065	5.847880957	0	0	0	83.86	89.52	110.35	26/11/2005 2:00	31/12/2022 23:00	0.71	12.18	0	0	0	0.944444444	0.944444444	1
68213	Nowra Boat Shed (Shoalhaven River)	-0.347118821	0.141536554	0.870222589	0.847218303	0.770574082	1.217341409	2.3	3.3	4.3	-34.8667	150.605	Nowra	NSW	1.429777411	1.452781697	1.529425918	2.429777411	2.452781697	2.529425918	3.429777411	3.452781697	3.529425918	1.37	0.42	0	25.28	31.52	57.69	25/11/2005 22:00	31/12/2022 23:00	0.99	17.01	0.333333333	0.166666667	0	0.777777778	0.888888889	1
68221	Terara (Shoalhaven River)	-0.365940191	0.157502152	0.927626751	0.897930142	0.803757737	1.293566942	2.2	3	3.9	-34.8708	150.6333	Terara	NSW	1.272373249	1.302069858	1.396242263	2.072373249	2.102069858	2.196242263	2.972373249	3.002069858	3.096242263	1.44	0.65	0	19.08	23.59	56.85	25/11/2005 23:00	31/12/2022 23:00	0.91	15.48	0.333333333	0.277777778	0	0.777777778	0.777777778	0.944444444
69130	Moruya Bridge (Moruya River)	-0.653450446	0.097451816	1.070629105	1.01809219	0.91567004	1.724079551	2	2.6	3.2	-35.9075	150.0833	Moruya Br	NSW	0.929370895	0.98190781	1.08432996	1.529370895	1.58190781	1.68432996	2.129370895	2.18190781	2.28432996	0.3	0	0	11.7	19.62	44.49	25/11/2005 23:00	31/12/2022 23:00	0.97	16.65	0.222222222	0	0	0.888888889	0.888888889	1
